# Supplementary material for: Preparatory Strength Benchmarks for “Inverted Cross on Rings” in Male Elite and Junior Artistic Gymnasts
Source: Sports (Basel). 2025 May 14;13(5):146. doi: 10.3390/sports13050146 (PMC12115426; doi:10.3390/sports13050146)
Supplement: Supplementary file 1 [file sports-13-00146-s001.zip]

Archive with 1 entries (1 files):
- sports-3580729-supplementary.pdf
